# Supplementary material for: Direct comparisons of efficacy and safety between actinomycin-D and methotrexate in women with low-risk gestational trophoblastic neoplasia: a meta-analysis of randomized and high-quality non-randomized studies
Source: BMC Cancer. 2021 Oct 18;21:1122. doi: 10.1186/s12885-021-08849-7 (PMC8524874; doi:10.1186/s12885-021-08849-7)
Supplement: Supplementary file 8 — Additional file 8: Table S1. Results of Begg’s adjusted rank correlation test and Egger’s test for adverse events. [file 12885_2021_8849_MOESM8_ESM.xlsx]

## Sheet: Sheet1
	Table S1.Results of Begg's adjusted rank correlation test and Egger's test for adverse events
		Begg's adjusted rank correlation test			Egger's test
	Adverse events	Z-value	P		t-value	P
	Hematologic disorders
	Anemia	0	1		——	——
	Leucocytopenia	0	1		-0.37	0.775
	Neutropenia	0.24	0.806		-4.35	0.023
	Thrombocytopnia	0.24	0.806		0.42	0.705
	Gastrointestinal disorders
	Constipation	0	1		-0.25	0.844
	Diarrhea	0.24	0.806		0.08	0.94
	Nausea	0.31	0.754		-0.03	0.974
	Vomiting	1.36	0.175		-1.69	0.135
	Others
	Alopecia	1.8	0.072		-2.98	0.031
	Anorexia	0	1		1.72	0.335
	Fatigue	0	1		-0.34	0.794
	Liver toxicity	0.24	0.806		-2.17	0.118
